# Supplementary material for: Molecular epidemiology of hepatitis B virus genotypes and subgenotypes in ethnic minority populations, Yunnan province, China
Source: Epidemiol Infect. 2021 Nov 17;150:e11. doi: 10.1017/S0950268821002326 (PMC8753486; doi:10.1017/S0950268821002326)
Supplement: Supplementary file 1 [file S0950268821002326sup001.xlsx]

## Sheet: Sheet1
sample ID	gender	sub-genotype	genotype	age	ethnicity	place	time
17-12	male	C1	C	10.1863	Hui	Yunan CDC	2017-05-23
17-13	female	B2	B	37.2849	Hui	Yunan CDC	2017-05-23
17-52	female	C2	C	36.0767	Hui	Yunan CDC	2017-06-04
17-78	male	C1	C	14.337	Bai	Yunan CDC	2017-05-14
17-80	male	C2	C	5.24658	Miao	Yunan CDC	2017-05-14
17-81	male	B3	B	12.2685	Miao	Yunan CDC	2017-05-14
17-88	female	C2	C	25	Miao	Yunan CDC	2017-05-14
17-104	male	C1	C	41.474	Miao	Yunan CDC	2017-06-12
17-127	male	B3	B	52.4356	Yi	Yunan CDC	2017-06-02
17-129	female	C1	C	34.6411	Yi	Yunan CDC	2017-06-05
17-132	female	C8	C	16.5562	Yi	Yunan CDC	2017-06-05
17-133	female	C2	C	7.48219	Lisu	Yunan CDC	2017-06-08
17-135	male	C1	C	26.337	Lisu	Yunan CDC	2017-06-08
17-136	female	C2	C	28.3671	Lisu	Yunan CDC	2017-06-08
17-137	male	C1	C	39.2548	Yi	Yunan CDC	2017-06-08
17-138	male	C1	C	36.4137	Yi	Yunan CDC	2017-06-08
17-139	female	C1	C	22.5945	Miao	Yunan CDC	2017-06-09
17-140	male	C1	C	34.9808	Miao	Yunan CDC	2017-06-09
17-141	female	C1	C	23.989	Yi	Yunan CDC	2017-06-05
17-150	male	B2	B	2.53699	Yi	Yunan CDC	2017-06-02
17-152	male	C1	C	52.0822	Yi	Yunan CDC	2017-06-06
17-153	male	C1	C	58.4493	Yi	Yunan CDC	2017-06-06
17-154	male	B3	B	52.9123	Yi	Yunan CDC	2017-06-06
17-155	male	C1	C	54.7178	Yi	Yunan CDC	2017-06-07
17-158	female	B2	B	31.4548	Yi	Yunan CDC	2017-05-13
17-159	male	C1	C	29.2685	Yi	Yunan CDC	2017-05-31
17-164	female	B1	B	32.9014	Miao	Yunan CDC	2017-06-13
17-165	female	B2	B	44.2055	Zhuang	Yunan CDC	2017-06-01
17-166	female	B2	B	55.4411	Zhuang	Yunan CDC	2017-06-01
17-167	male	C8	C	42.3233	Zhuang	Yunan CDC	2017-06-01
17-170	male	C2	C	39.2247	Zhuang	Yunan CDC	2017-05-23
17-171	female	B2	B	44.7534	Zhuang	Yunan CDC	2017-05-23
17-172	female	C8	C	36.7233	Zhuang	Yunan CDC	2017-05-23
17-173	female	C1	C	30.2384	Yi	Yunan CDC	2017-05-23
17-174	male	B2	B	32.9123	Zhuang	Yunan CDC	2017-05-24
17-183	female	B2	B	7.80548	Zhuang	Yunan CDC	2017-05-25
17-184	male	B4	B	34.0247	Dai	Yunan CDC	2017-05-25
17-190	female	C2	C	21.1726	Miao	Yunan CDC	2017-06-06
17-191	male	C1	C	32.7096	Miao	Yunan CDC	2017-06-05
17-194	female	C1	C	20.9288	Miao	Yunan CDC	2017-06-05
17-195	female	C8	C	66.8658	Miao	Yunan CDC	2017-06-05
17-196	male	B2	B	8.67671	Miao	Yunan CDC	2017-06-12
17-197	female	B4	B	22.7945	Miao	Yunan CDC	2017-06-12
17-198	female	C1	C	32.0849	Miao	Yunan CDC	2017-06-12
17-199	female	C2	C	47.1589	Miao	Yunan CDC	2017-06-01
17-200	female	B2	B	31.0274	Zhuang	Yunan CDC	2017-06-15
17-201	male	C1	C	13.0082	Zhuang	Yunan CDC	2017-06-15
17-202	male	C1	C	32.3068	Zhuang	Yunan CDC	2017-06-15
17-203	female	C5	C	64.2082	Zhuang	Yunan CDC	2017-06-15
17-211	female	B2	B	39.8082	Zhuang	Yunan CDC	2017-06-14
17-212	female	C1	C	35.2219	Zhuang	Yunan CDC	2017-06-14
17-213	male	C8	C	50.8849	Zhuang	Yunan CDC	2017-06-14
17-214	male	B2	B	43.3726	Yi	Yunan CDC	2017-06-12
17-217	male	C1	C	24.9096	Zhuang	Yunan CDC	2017-06-29
17-218	male	C1	C	59.4027	Zhuang	Yunan CDC	2017-06-27
17-223	male	B2	B	23.9973	Miao	Yunan CDC	2017-06-26
17-224	female	B2	B	39.0192	Zhuang	Yunan CDC	2017-06-29
17-225	female	C8	C	45.2027	Zhuang	Yunan CDC	2017-06-30
17-226	male	C1	C	42.4055	Zhuang	Yunan CDC	2017-06-30
17-227	female	C1	C	8.79178	Zhuang	Yunan CDC	2017-06-30
17-228	female	C5	C	34.5616	Zhuang	Yunan CDC	2017-06-21
17-229	male	C5	C	29.389	Zhuang	Yunan CDC	2017-06-21
17-231	female	C1	C	48.0411	Zhuang	Yunan CDC	2017-06-21
17-232	female	B2	B	50.5918	Zhuang	Yunan CDC	2017-06-21
17-233	female	C8	C	38.3945	Zhuang	Yunan CDC	2017-06-21
17-234	male	C1	C	40.0548	Zhuang	Yunan CDC	2017-06-22
17-235	female	C1	C	52.7315	Zhuang	Yunan CDC	2017-06-22
17-237	female	C5	C	31.5753	Zhuang	Yunan CDC	2017-06-22
17-239	female	C8	C	65.0575	Zhuang	Yunan CDC	2017-06-22
17-240	male	C5	C	7.35342	Zhuang	Yunan CDC	2017-06-22
17-241	male	C5	C	33.6356	Zhuang	Yunan CDC	2017-06-22
17-243	female	C5	C	46.9753	Zhuang	Yunan CDC	2017-06-22
17-252	male	C1	C	39.4384	Yi	Yunan CDC	2017-05-08
17-257	female	C1	C	46.2027	Yi	Yunan CDC	2017-05-16
17-261	female	C8	C	40.674	Yi	Yunan CDC	2017-06-19
17-262	female	C1	C	22.8384	Yi	Yunan CDC	2017-06-19
17-263	female	C1	C	32.4849	Yi	Yunan CDC	2017-06-19
17-265	female	C1	C	36.2301	Yi	Yunan CDC	2017-06-19
17-273	male	C1	C	47.9616	Bai	Yunan CDC	2017-05-17
17-291	female	B2	B	28.137	Yi	Yunan CDC	2017-05-23
17-294	male	B2	B	46.4685	Yi	Yunan CDC	2017-05-11
17-299	female	C1	C	12.6712	Yi	Yunan CDC	2017-04-10
17-300	female	C1	C	34.0822	Yi	Yunan CDC	2017-04-10
17-301	female	B2	B	21.5014	Yi	Yunan CDC	2017-04-11
17-302	male	C1	C	38.8219	Yi	Yunan CDC	2017-04-11
17-303	male	C1	C	32.6027	Yi	Yunan CDC	2017-04-10
17-304	female	C1	C	28.3397	Yi	Yunan CDC	2017-04-12
17-305	female	C1	C	32.0082	Yi	Yunan CDC	2017-04-13
17-306	female	C1	C	35.1863	Wa	Yunan CDC	2017-05-03
17-308	female	B2	B	29.5068	Wa	Yunan CDC	2017-05-19
17-309	male	C1	C	4.33973	Wa	Yunan CDC	2017-05-19
17-310	female	C1	C	38.6274	Wa	Yunan CDC	2017-05-19
17-312	male	C1	C	53.4329	Dai	Yunan CDC	2017-07-02
17-316	female	C1	C	36.4932	Deang	Yunan CDC	2017-06-21
17-319	male	C1	C	43.9096	Zhuang	Yunan CDC	2017-05-25
17-328	female	C1	C	79.1123	Yi	Yunan CDC	2017-05-04
17-329	female	C1	C	9.67123	Yi	Yunan CDC	2017-05-04
17-332	female	C1	C	36.3781	Yi	Yunan CDC	2017-05-08
17-335	female	C1	C	40.0356	Yi	Yunan CDC	2017-05-08
17-336	male	C1	C	40.7452	Yi	Yunan CDC	2017-05-08
17-345	female	C1	C	45.0685	Yi	Yunan CDC	2017-04-19
17-347	female	C1	C	22.0192	Hui	Yunan CDC	2017-04-28
17-355	female	C1	C	24.5781	Zhuang	Yunan CDC	2017-05-03
17-368	male	C1	C	34.8164	Hani	Yunan CDC	2017-05-22
17-378	female	C1	C	43.4329	Yi	Yunan CDC	2017-05-24
17-386	male	C1	C	9.95616	Hani	Yunan CDC	2017-05-20
17-387	male	B2	B	12.2	Hani	Yunan CDC	2017-05-20
17-388	male	C1	C	43.1562	Hani	Yunan CDC	2017-05-26
17-390	female	C1	C	47.9753	Hani	Yunan CDC	2017-05-26
17-391	male	B2	B	54.1562	Hani	Yunan CDC	2017-05-26
17-392	male	C1	C	24.3836	Bai	Yunan CDC	2017-05-16
17-393	male	C1	C	40.9781	Lisu	Yunan CDC	2017-05-18
17-394	male	B2	B	55.9014	Lisu	Yunan CDC	2017-05-17
17-395	female	C1	C	33.8932	Lisu	Yunan CDC	2017-05-18
17-396	female	C1	C	54.137	Bai	Yunan CDC	2017-05-16
17-397	female	C1	C	31.4247	Lisu	Yunan CDC	2017-05-18
17-398	female	C2	C	44.8192	Lisu	Yunan CDC	2017-05-16
17-399	female	C1	C	13.5096	Lisu	Yunan CDC	2017-05-17
17-400	male	C1	C	48.4658	Lisu	Yunan CDC	2017-06-08
17-401	female	C1	C	34.8904	Nu	Yunan CDC	2017-06-07
17-402	male	C2	C	32.1288	Nu	Yunan CDC	2017-05-24
17-405	male	C1	C	60.1041	Lisu	Yunan CDC	2017-05-24
17-408	female	C1	C	50.2548	Lisu	Yunan CDC	2017-05-23
17-410	female	CD	D	7.6	Yi	Yunan CDC	2017-05-27
17-411	male	B2	B	8.38082	Yi	Yunan CDC	2017-05-27
17-413	female	B2	B	32.6493	Naxi	Yunan CDC	2017-05-25
17-414	female	B2	B	15.389	Yi	Yunan CDC	2017-05-23
17-415	male	C1	C	17.4822	Yi	Yunan CDC	2017-05-23
17-416	male	B2	B	29.0658	Yi	Yunan CDC	2017-05-23
17-417	male	B2	B	15.4219	Yi	Yunan CDC	2017-05-24
17-418	female	C1	C	40.0658	Yi	Yunan CDC	2017-05-24
17-419	female	B2	B	21.9178	Yi	Yunan CDC	2017-06-02
17-423	male	B2	B	4.00822	Yi	Yunan CDC	2017-05-09
17-424	female	B2	B	1.2411	Yi	Yunan CDC	2017-05-09
17-425	female	B2	B	38.5425	Yi	Yunan CDC	2017-05-09
17-432	male	C1	C	45.0356	Naxi	Yunan CDC	2017-05-23
17-436	female	C1	C	55.5781	Naxi	Yunan CDC	2017-05-18
17-437	female	B2	B	51.6384	Bai	Yunan CDC	2017-05-31
17-439	female	C1	C	48.0712	Dai	Yunan CDC	2017-06-04
17-442	female	C1	C	57.2274	Dai	Yunan CDC	2017-06-14
17-443	female	C1	C	29.1288	Dai	Yunan CDC	2017-06-13
17-444	male	C1	C	54.9507	Jingpo	Yunan CDC	2017-06-13
17-445	male	C1	C	15.5671	Jingpo	Yunan CDC	2017-05-15
17-451	female	C1	C	29.4329	Dai	Yunan CDC	2017-05-31
17-472	male	C1	C	32.611	Miao	Yunan CDC	2017-06-16
17-474	female	C1	C	32.9863	Yi	Yunan CDC	2017-05-22
17-501	female	C1	C	35.7616	Yi	Yunan CDC	2017-04-15
17-502	female	C1	C	16.0795	Yi	Yunan CDC	2017-05-10
17-503	female	C1	C	40.5123	Yi	Yunan CDC	2017-04-28
17-504	female	C1	C	34.9726	Yi	Yunan CDC	2017-06-14
17-506	female	C5	C	35.337	Hani	Yunan CDC	2017-05-26
17-507	female	C1	C	55.1507	Hani	Yunan CDC	2017-05-26
17-509	female	C1	C	28.4932	Yi	Yunan CDC	2017-06-12
17-510	female	C1	C	33.0959	Hani	Yunan CDC	2017-05-23
17-511	male	C1	C	41.5836	Hani	Yunan CDC	2017-05-23
17-517	female	B2	B	42.989	Bulang	Yunan CDC	2017-05-19
17-521	male	C1	C	72.0247	Yi	Yunan CDC	2017-06-02
17-530	female	C1	C	30.2192	Yi	Yunan CDC	2017-06-11
17-531	male	C2	C	24.0849	Tibetan	Yunan CDC	2017-05-21
17-532	female	B2	B	29.4301	Naxi	Yunan CDC	2017-05-22
17-533	male	D3	D	42.2548	Naxi	Yunan CDC	2017-05-22
17-535	male	C2	C	24.2301	Tibetan	Yunan CDC	2017-05-21
17-536	male	CD	D	31.9753	Tibetan	Yunan CDC	2017-05-21
17-538	male	CD	D	36.7178	Tibetan	Yunan CDC	2017-05-23
17-539	female	CD	D	6.06301	Tibetan	Yunan CDC	2017-05-23
17-541	female	CD	D	41.8904	Tibetan	Yunan CDC	2017-05-25
17-542	male	CD	D	52.011	Tibetan	Yunan CDC	2017-05-25
17-543	female	C1	C	19.8521	Lisu	Yunan CDC	2017-05-09
17-544	male	C1	C	34.8384	Lahu	Yunan CDC	2017-06-08
17-545	female	C1	C	32.4521	Wa	Yunan CDC	2017-06-04
17-547	male	C1	C	43.7726	Wa	Yunan CDC	2017-06-06
17-548	female	C1	C	49.1178	Wa	Yunan CDC	2017-06-03
17-549	female	C1	C	30.4822	Dai	Yunan CDC	2017-06-14
17-551	male	C1	C	56.0466	Dai	Yunan CDC	2017-06-14
17-554	male	C1	C	48.0055	Yi	Yunan CDC	2017-06-14
17-555	male	C1	C	39.4986	Yi	Yunan CDC	2017-06-06
17-556	male	C1	C	2.63014	Wa	Yunan CDC	2017-06-06
17-557	female	C1	C	50.7452	Wa	Yunan CDC	2017-06-11
17-558	female	C1	C	33.2082	Wa	Yunan CDC	2017-06-11
17-559	female	C1	C	30.6055	Wa	Yunan CDC	2017-06-06
17-560	female	C1	C	37.9233	Wa	Yunan CDC	2017-06-06
17-561	female	C2	C	47.3781	Wa	Yunan CDC	2017-06-10
17-564	male	C1	C	36.3808	Wa	Yunan CDC	2017-06-11
17-565	male	C1	C	41.4658	Wa	Yunan CDC	2017-06-11
17-566	female	C1	C	24.7699	Wa	Yunan CDC	2017-06-10
17-567	female	C1	C	43.1041	Wa	Yunan CDC	2017-06-08
17-568	male	C1	C	26.8795	Wa	Yunan CDC	2017-06-09
17-569	male	C1	C	62.5753	Wa	Yunan CDC	2017-06-11
17-571	female	C2	C	24.274	Yi	Yunan CDC	2017-05-24
17-572	male	C1	C	0.789041	Hani	Yunan CDC	2017-05-25
17-573	female	C1	C	34.7315	Hani	Yunan CDC	2017-05-25
17-574	female	C1	C	29.9918	Hani	Yunan CDC	2017-05-25
17-594	male	C1	C	36.1918	Yi	Yunan CDC	2017-06-02
17-595	female	C1	C	52.589	Yi	Yunan CDC	2017-06-02
17-597	male	C1	C	54.5781	Yi	Yunan CDC	2017-06-02
17-598	female	C1	C	30.8932	Yi	Yunan CDC	2017-06-02
17-599	female	C1	C	38.5151	Yi	Yunan CDC	2017-06-06
17-603	male	C1	C	51.2247	Yi	Yunan CDC	2017-06-06
17-604	female	B2	B	22.6603	Hani	Yunan CDC	2017-06-14
17-606	female	C1	C	44.8986	Hani	Yunan CDC	2017-06-23
17-608	male	C1	C	38.2548	Hani	Yunan CDC	2017-06-14
17-609	male	C1	C	33.5425	Hani	Yunan CDC	2017-06-14
17-610	female	B2	B	58.5671	Hani	Yunan CDC	2017-06-13
17-611	male	C1	C	47.3589	Hani	Yunan CDC	2017-06-13
17-612	male	B2	B	54.0575	Hani	Yunan CDC	2017-06-13
17-613	female	C1	C	46.5589	Miao	Yunan CDC	2017-06-13
17-614	female	C1	C	38.137	Dai	Yunan CDC	2017-06-13
17-626	male	C1	C	1.90137	Dai	Yunan CDC	2017-06-06
17-627	female	C1	C	1.7726	Dai	Yunan CDC	2017-06-06
17-628	female	C1	C	24.5288	Dai	Yunan CDC	2017-06-06
17-630	male	C1	C	16.1479	Bulang	Yunan CDC	2017-06-06
17-631	female	C1	C	46.926	Bulang	Yunan CDC	2017-06-06
18-3	female	C1	C	30.0849	Wa	Yunan CDC	2018-05-11
18-4	male	C1	C	45.1233	Wa	Yunan CDC	2018-05-10
18-13	female	B2	B	44.7096	Wa	Yunan CDC	2018-06-09
18-18	female	C1	C	41.7096	Yi	Yunan CDC	2018-05-17
18-19	male	C1	C	45.0986	Yi	Yunan CDC	2018-05-17
18-21	male	C1	C	22.9562	Dai	Yunan CDC	2018-06-07
18-26	male	B2	B	47.1178	Dai	Yunan CDC	2018-06-07
18-27	male	C1	C	40.2082	Wa	Yunan CDC	2018-06-05
18-28	female	C1	C	44.0027	Wa	Yunan CDC	2018-06-05
18-33	male	C1	C	37.9781	Wa	Yunan CDC	2018-05-25
18-36	female	B2	B	40.7178	Wa	Yunan CDC	2018-05-25
18-38	male	C1	C	12.7233	Wa	Yunan CDC	2018-06-15
18-39	male	B2	B	38.4055	Wa	Yunan CDC	2018-06-15
18-40	male	B2	B	9.74247	Wa	Yunan CDC	2018-06-14
18-41	female	B2	B	27.5699	Wa	Yunan CDC	2018-06-15
18-45	female	C1	C	39.8986	Wa	Yunan CDC	2018-04-29
18-53	male	C1	C	0.846575	Miao	Yunan CDC	2018-06-14
18-56	female	C1	C	2.52329	Miao	Yunan CDC	2018-06-14
18-58	female	C1	C	2.52329	Zhuang	Yunan CDC	2018-06-14
18-59	female	C1	C	20.6986	Miao	Yunan CDC	2018-06-14
18-72	male	B2	B	26.8137	Miao	Yunan CDC	2018-06-16
18-73	female	C1	C	28.3397	Zhuang	Yunan CDC	2018-06-04
18-76	male	C1	C	19.9397	Zhuang	Yunan CDC	2018-06-06
18-77	female	B2	B	36.2438	Zhuang	Yunan CDC	2018-06-06
18-78	female	C1	C	44.0247	Zhuang	Yunan CDC	2018-06-05
18-79	male	C1	C	46.2822	Zhuang	Yunan CDC	2018-06-05
18-84	female	B2	B	9.66575	Zhuang	Yunan CDC	2018-06-13
18-86	male	C1	C	48.1836	Miao	Yunan CDC	2018-06-13
18-88	male	C1	C	55.8849	Yi	Yunan CDC	2018-06-04
18-92	male	C5	C	34.263	Miao	Yunan CDC	2018-06-06
18-93	female	B2	B	24.3397	Zhuang	Yunan CDC	2018-06-11
18-94	male	C1	C	21.1973	Zhuang	Yunan CDC	2018-06-11
18-97	female	C8	C	42.2849	Zhuang	Yunan CDC	2018-06-07
18-98	male	C1	C	44.4356	Zhuang	Yunan CDC	2018-06-07
18-99	female	C1	C	13.1644	Zhuang	Yunan CDC	2018-06-07
18-100	male	B2	B	23.7534	Zhuang	Yunan CDC	2018-06-07
18-101	male	C1	C	48.126	Zhuang	Yunan CDC	2018-06-07
18-102	male	C1	C	46.1616	Zhuang	Yunan CDC	2018-06-07
18-103	male	C1	C	42.3836	Yi	Yunan CDC	2018-06-11
18-104	female	C2	C	29.9644	Yi	Yunan CDC	2018-06-12
18-105	male	B2	B	43.589	Yi	Yunan CDC	2018-06-26
18-108	female	B2	B	26.3726	Yi	Yunan CDC	2018-06-29
18-110	male	B2	B	54.6767	Zhuang	Yunan CDC	2018-06-26
18-112	female	C1	C	25.7096	Zhuang	Yunan CDC	2018-06-27
18-115	male	C1	C	23.6685	Zhuang	Yunan CDC	2018-06-26
18-116	male	C1	C	45.5425	Zhuang	Yunan CDC	2018-06-26
18-117	female	C1	C	63.1288	Zhuang	Yunan CDC	2018-06-26
18-124	female	C1	C	28.6164	Naxi	Yunan CDC	2018-05-25
18-125	male	C2	C	4.94795	Yi	Yunan CDC	2018-05-12
18-126	female	C2	C	6.36986	Yi	Yunan CDC	2018-05-10
18-127	female	C2	C	20.1151	Yi	Yunan CDC	2018-05-10
18-128	female	B2	B	22.9397	Yi	Yunan CDC	2018-05-10
18-129	female	C1	C	24.1945	Yi	Yunan CDC	2018-05-11
18-130	male	B2	B	31.0466	Yi	Yunan CDC	2018-05-12
18-131	male	B2	B	63.4877	Yi	Yunan CDC	2018-05-12
18-132	female	C2	C	2.23014	Yi	Yunan CDC	2018-05-11
18-134	male	B2	B	7.28219	Yi	Yunan CDC	2018-05-15
18-135	male	C2	C	25.7836	Yi	Yunan CDC	2018-05-14
18-136	male	C2	C	27.9534	Yi	Yunan CDC	2018-05-14
18-137	female	C2	C	29.7808	Yi	Yunan CDC	2018-05-14
18-138	female	C2	C	31.874	Yi	Yunan CDC	2018-05-15
18-140	male	B2	B	40.789	Yi	Yunan CDC	2018-05-14
18-141	male	C10	C	49.8795	Yi	Yunan CDC	2018-05-15
18-142	female	C1	C	30.7479	Naxi	Yunan CDC	2018-06-19
18-143	female	C1	C	35.9342	Naxi	Yunan CDC	2018-06-20
18-144	female	C1	C	31.3068	Yi	Yunan CDC	2018-05-28
18-145	female	B2	B	35.8192	Hui	Yunan CDC	2018-05-29
18-174	female	C1	C	31.211	Hui	Yunan CDC	2018-05-08
18-175	female	C1	C	31.1096	Hui	Yunan CDC	2018-05-07
18-176	female	C1	C	30.9151	Hui	Yunan CDC	2018-05-08
18-195	female	C1	C	16.8493	Miao	Yunan CDC	2018-05-05
18-196	male	C1	C	37.0082	Hui	Yunan CDC	2018-05-04
18-199	male	C1	C	35.411	Yi	Yunan CDC	2018-05-02
18-202	male	C1	C	46.1041	Miao	Yunan CDC	2018-05-02
18-204	male	C1	C	38.3616	Yi	Yunan CDC	2018-04-20
18-205	female	C1	C	55.2247	Yi	Yunan CDC	2018-04-20
18-206	female	C1	C	47.6986	Yi	Yunan CDC	2018-04-20
18-207	male	B2	B	52.6164	Zhuang	Yunan CDC	2018-04-27
18-208	female	B2	B	42.3534	Yi	Yunan CDC	2018-05-10
18-212	male	C1	C	38.2384	Yi	Yunan CDC	2018-05-09
18-213	female	C1	C	41.3178	Yi	Yunan CDC	2018-05-09
18-214	female	C1	C	47.137	Yi	Yunan CDC	2018-05-09
18-215	female	C1	C	37.0356	Yi	Yunan CDC	2018-05-09
18-216	female	C1	C	21.8822	Yi	Yunan CDC	2018-05-09
18-219	male	C1	C	1.29863	Yi	Yunan CDC	2018-05-22
18-221	female	C1	C	38.2658	Miao	Yunan CDC	2018-04-17
18-223	female	C1	C	51.8082	Yi	Yunan CDC	2018-04-18
18-224	female	B2	B	25.3315	Miao	Yunan CDC	2018-04-20
18-225	male	C1	C	32.0767	Miao	Yunan CDC	2018-04-20
18-226	female	C1	C	49.8658	Miao	Yunan CDC	2018-04-20
18-228	female	C1	C	39.1644	Yi	Yunan CDC	2018-06-05
18-229	female	C1	C	65.0603	Yi	Yunan CDC	2018-05-16
18-232	male	C1	C	45.2329	Hani	Yunan CDC	2018-05-16
18-233	male	B4	B	25.3425	Hani	Yunan CDC	2018-05-16
18-234	male	B4	B	42.4603	Hani	Yunan CDC	2018-05-16
18-235	female	C1	C	20.0219	Hani	Yunan CDC	2018-05-18
18-237	female	C1	C	40.0082	Hani	Yunan CDC	2018-05-03
18-238	female	C1	C	23.1315	Hani	Yunan CDC	2018-05-16
18-240	female	C1	C	34.0356	Hani	Yunan CDC	2018-05-16
18-241	female	B2	B	37.4932	Hani	Yunan CDC	2018-04-22
18-242	male	C1	C	32.8192	Hani	Yunan CDC	2018-04-22
18-243	female	B3	B	29.274	Hani	Yunan CDC	2018-04-22
18-244	male	C1	C	28.6027	Miao	Yunan CDC	2018-04-11
18-245	male	C2	C	27.4685	Miao	Yunan CDC	2018-04-11
18-246	female	C1	C	49.5507	Miao	Yunan CDC	2018-04-11
18-247	male	C1	C	23.4164	Miao	Yunan CDC	2018-04-11
18-248	male	C2	C	31.8411	Yao	Yunan CDC	2018-05-04
18-249	female	C1	C	29.9096	Yao	Yunan CDC	2018-05-02
18-250	male	C1	C	38.5397	Yao	Yunan CDC	2018-05-02
18-251	male	C1	C	37.0548	Yao	Yunan CDC	2018-05-02
18-252	female	C1	C	60.1397	Yao	Yunan CDC	2018-05-02
18-254	female	C1	C	23.2493	Yao	Yunan CDC	2018-05-10
18-255	male	C8	C	40.6027	Yao	Yunan CDC	2018-05-04
18-256	male	C5	C	45.0712	Miao	Yunan CDC	2018-04-24
18-257	female	B2	B	26.9178	Bai	Yunan CDC	2018-05-25
18-259	female	C1	C	31.5616	Yi	Yunan CDC	2018-05-24
18-260	female	C1	C	2.4274	Yi	Yunan CDC	2018-05-23
18-264	male	C1	C	47.2712	Yi	Yunan CDC	2018-06-16
18-270	female	C1	C	46.2493	Bai	Yunan CDC	2018-05-16
18-271	female	C1	C	54.7781	Bai	Yunan CDC	2018-05-16
18-274	female	C1	C	41.7781	Bai	Yunan CDC	2018-05-17
18-282	female	C1	C	43.7945	Yi	Yunan CDC	2018-05-24
18-283	female	C1	C	41.5178	Yi	Yunan CDC	2018-05-24
18-284	female	C1	C	45.2767	Bai	Yunan CDC	2018-05-15
18-285	female	C1	C	50.3342	Bai	Yunan CDC	2018-05-17
18-286	male	C1	C	39.6027	Yi	Yunan CDC	2018-05-16
18-287	female	C1	C	52.0356	Yi	Yunan CDC	2018-05-16
18-289	male	B2	B	49.9425	Yi	Yunan CDC	2018-05-20
18-291	male	C2	C	24.4082	Yi	Yunan CDC	2018-05-18
18-292	female	C1	C	31.6137	Bai	Yunan CDC	2018-05-25
18-293	male	B2	B	23.1699	Bai	Yunan CDC	2018-05-28
18-294	female	C1	C	26.9699	Bai	Yunan CDC	2018-05-28
18-295	male	C1	C	27.0384	Lisu	Yunan CDC	2018-05-29
18-296	female	C1	C	30.011	Lisu	Yunan CDC	2018-05-29
18-297	female	C1	C	45.1644	Lisu	Yunan CDC	2018-05-29
18-298	female	C1	C	29.5863	Bai	Yunan CDC	2018-05-30
18-299	female	C1	C	37	Lisu	Yunan CDC	2018-06-01
18-300	male	C1	C	1.3726	Lisu	Yunan CDC	2018-05-29
18-301	male	C1	C	28.2301	Lisu	Yunan CDC	2018-06-01
18-303	female	C1	C	45.1973	Lisu	Yunan CDC	2018-06-01
18-306	female	C1	C	34.2932	Lisu	Yunan CDC	2018-06-11
18-307	female	C1	C	39.2192	Lisu	Yunan CDC	2018-06-14
18-308	female	C1	C	63.2219	Lisu	Yunan CDC	2018-06-14
18-309	male	C1	C	60.2384	Lisu	Yunan CDC	2018-06-14
18-310	female	C1	C	43.2767	Lisu	Yunan CDC	2018-06-14
18-311	female	C1	C	50.0055	Nu	Yunan CDC	2018-06-13
18-312	male	B2	B	7.5726	Bai	Yunan CDC	2018-05-23
18-313	male	C1	C	28.6274	Lisu	Yunan CDC	2018-05-23
18-315	female	C2	C	10.2192	Bai	Yunan CDC	2018-05-28
18-317	female	B2	B	14.6493	Yi	Yunan CDC	2018-05-28
18-318	female	C1	C	43.7671	Pumi	Yunan CDC	2018-05-28
18-321	female	C1	C	43.2438	Bai	Yunan CDC	2018-05-26
18-322	male	C1	C	42.5315	Lisu	Yunan CDC	2018-06-01
18-323	female	C1	C	42.5315	Lisu	Yunan CDC	2018-05-23
18-326	female	C1	C	53.4658	Lisu	Yunan CDC	2018-05-24
18-327	female	C1	C	19.6164	Lisu	Yunan CDC	2018-05-23
18-329	female	B8	B	10.526	Dulong	Yunan CDC	2018-05-21
18-330	male	C1	C	33.9781	Lisu	Yunan CDC	2018-05-24
18-332	female	C2	C	3.53973	Dulong	Yunan CDC	2018-06-07
18-334	male	C2	C	28.7096	Dulong	Yunan CDC	2018-06-07
18-335	male	C2	C	32.4274	Dulong	Yunan CDC	2018-06-07
18-336	male	C1	C	48.189	Dulong	Yunan CDC	2018-06-07
18-384	female	C1	C	26.4411	Bai	Yunan CDC	2018-04-10
18-391	female	C8	C	52.6877	Lisu	Yunan CDC	2018-06-08
18-396	female	C1	C	40.3781	Yi	Yunan CDC	2018-05-28
18-397	female	C1	C	43.4329	Yi	Yunan CDC	2018-05-28
18-402	female	C1	C	26.0356	Yi	Yunan CDC	2018-05-08
18-404	female	C1	C	22.874	Yi	Yunan CDC	2018-05-09
18-405	male	C1	C	38.9671	Yi	Yunan CDC	2018-05-14
18-406	male	C1	C	31.3726	Yi	Yunan CDC	2018-05-23
18-410	female	B2	B	15.7836	Deang	Yunan CDC	2018-06-17
18-411	male	C1	C	44.474	Deang	Yunan CDC	2018-06-19
18-412	female	C1	C	40.0301	Deang	Yunan CDC	2018-06-19
18-414	male	C1	C	41.7973	Dai	Yunan CDC	2018-06-19
18-415	male	C1	C	45.4849	Dai	Yunan CDC	2018-06-19
18-416	female	B2	B	25.4082	Dai	Yunan CDC	2018-06-15
18-417	female	C1	C	44.1233	Dai	Yunan CDC	2018-06-14
18-418	female	C1	C	29.0932	Achang	Yunan CDC	2018-06-12
18-419	female	C1	C	45.1425	Jingpo	Yunan CDC	2018-06-12
18-422	male	C1	C	66.0575	Dai	Yunan CDC	2018-06-12
18-424	female	C1	C	28.2164	Achang	Yunan CDC	2018-06-14
18-425	male	B2	B	52.2164	Jingpo	Yunan CDC	2018-06-12
18-426	male	C1	C	19.9781	Achang	Yunan CDC	2018-06-15
18-427	female	C1	C	45.1205	Dai	Yunan CDC	2018-06-14
18-428	female	B2	B	48.389	Jingpo	Yunan CDC	2018-06-12
18-429	female	C1	C	46.1945	Dai	Yunan CDC	2018-06-15
18-431	male	C1	C	23.4219	Dai	Yunan CDC	2018-06-15
18-435	male	C1	C	40.4685	Dai	Yunan CDC	2018-06-11
18-459	male	B2	B	9.07123	Yi	Yunan CDC	2018-06-06
18-460	male	C1	C	28.0877	Yi	Yunan CDC	2018-06-06
18-655	male	C2	C	46.326	Miao	Yunan CDC	2018-08-22
18-656	male	C1	C	64.1781	Miao	Yunan CDC	2018-05-23
18-665	female	C1	C	24.1315	Yi	Yunan CDC	2018-05-28
18-667	male	C1	C	48.0521	Yi	Yunan CDC	2018-05-28
18-674	male	C1	C	38.7151	Yi	Yunan CDC	2018-05-21
18-676	female	C1	C	22.463	Yi	Yunan CDC	2018-05-16
18-677	male	C1	C	11.2493	Yi	Yunan CDC	2018-05-25
18-680	male	C1	C	29.2411	Yi	Yunan CDC	2018-06-07
18-681	female	C1	C	35.3425	Bulang	Yunan CDC	2018-06-22
18-683	male	C1	C	38.8301	Yi	Yunan CDC	2018-06-15
18-686	male	C1	C	39.8904	Hani	Yunan CDC	2018-06-25
18-692	female	C1	C	25.6274	Yi	Yunan CDC	2018-07-05
18-700	female	C1	C	61.3726	Yi	Yunan CDC	2018-07-12
18-716	female	C1	C	3.30137	Yi	Yunan CDC	2018-07-02
18-717	female	C1	C	22.7671	Dai	Yunan CDC	2018-06-11
18-719	female	C1	C	59.6055	Hani	Yunan CDC	2018-06-12
18-720	female	C1	C	36.4164	Hani	Yunan CDC	2018-06-12
18-722	male	C1	C	36.9945	Yi	Yunan CDC	2018-05-19
18-723	female	B2	B	32.5041	Dai	Yunan CDC	2018-05-16
18-724	female	C1	C	21.1699	Wa	Yunan CDC	2018-05-16
18-725	female	C1	C	31.5205	Hani	Yunan CDC	2018-05-23
18-727	female	C1	C	20.2712	Yao	Yunan CDC	2018-07-03
18-728	male	C1	C	18.0575	Yao	Yunan CDC	2018-07-03
18-729	female	C1	C	22.7452	Yao	Yunan CDC	2018-07-03
18-733	female	C1	C	41.8493	Hani	Yunan CDC	2018-07-03
18-737	female	C1	C	4.99726	Wa	Yunan CDC	2018-06-04
18-738	female	C1	C	30.011	Hani	Yunan CDC	2018-06-06
18-739	male	C1	C	35.1616	Lahu	Yunan CDC	2018-06-06
18-740	male	C1	C	35.3945	Lahu	Yunan CDC	2018-06-04
18-744	female	B2	B	30.6192	Lahu	Yunan CDC	2018-06-11
18-745	female	C1	C	19.9288	Lahu	Yunan CDC	2018-06-11
18-746	male	C1	C	35.6849	Lahu	Yunan CDC	2018-06-13
18-747	female	C1	C	8.35616	Wa	Yunan CDC	2018-06-19
18-748	male	B4	B	43.2822	Wa	Yunan CDC	2018-06-19
18-749	female	C1	C	40.7123	Bulang	Yunan CDC	2018-06-12
18-750	male	C1	C	45.2027	Bulang	Yunan CDC	2018-06-12
18-751	male	C1	C	60.9589	Hani	Yunan CDC	2018-06-13
18-752	male	C1	C	39.3671	Bulang	Yunan CDC	2018-06-14
18-753	female	C1	C	36.3671	Hani	Yunan CDC	2018-06-14
18-754	female	C1	C	36.7671	Dai	Yunan CDC	2018-06-15
18-755	male	C1	C	68.3096	Lahu	Yunan CDC	2018-06-15
18-756	male	B4	B	28.6384	Hani	Yunan CDC	2018-06-19
18-757	female	C1	C	21.3644	Hani	Yunan CDC	2018-06-19
18-758	male	C1	C	27.0822	Dai	Yunan CDC	2018-06-25
18-759	female	C1	C	48.5973	Dai	Yunan CDC	2018-06-25
18-761	male	C1	C	45.0849	Dai	Yunan CDC	2018-06-25
18-765	female	B3	B	36.2521	Dai	Yunan CDC	2018-06-26
18-766	female	C1	C	49.7562	Dai	Yunan CDC	2018-06-26
18-769	female	C1	C	7.86575	Dai	Yunan CDC	2018-06-29
18-770	female	B3	B	24.7562	Dai	Yunan CDC	2018-06-29
18-771	female	C1	C	35.5205	Miao	Yunan CDC	2018-07-01
18-772	female	C1	C	55.989	Miao	Yunan CDC	2018-07-01
18-773	male	C1	C	39.0247	Yi	Yunan CDC	2018-07-01
18-774	male	C1	C	54.7479	Yi	Yunan CDC	2018-07-01
18-777	female	C8	C	29.7288	Yao	Yunan CDC	2018-07-03
18-778	female	C1	C	26.7123	Dai	Yunan CDC	2018-07-01
18-780	female	C1	C	23.9041	Tibetan	Yunan CDC	2018-05-23
18-783	female	C1	C	35.8493	Naxi	Yunan CDC	2018-05-14
18-790	female	C2	C	48.3342	Tibetan	Yunan CDC	2018-05-22
18-798	female	C1	C	43.0877	Tibetan	Yunan CDC	2018-05-22
18-799	female	B7	B	24.1507	Lisu	Yunan CDC	2018-05-04
18-800	female	C1	C	33.1726	Lisu	Yunan CDC	2018-05-04
18-801	female	CD	D	8.4137	Naxi	Yunan CDC	2018-05-12
18-802	female	C1	C	34.7726	Tibetan	Yunan CDC	2018-05-12
18-803	female	C1	C	23.1233	Hani	Yunan CDC	2018-05-23
18-804	female	C1	C	39.8658	Dai	Yunan CDC	2018-05-17
18-805	female	C1	C	53.863	Dai	Yunan CDC	2018-05-23
18-806	female	C1	C	38.8137	Hani	Yunan CDC	2018-05-23
18-807	female	B2	B	36.6658	Hani	Yunan CDC	2018-05-17
18-808	male	C1	C	21.2027	Dai	Yunan CDC	2018-06-25
18-809	male	B3	B	45.1534	Dai	Yunan CDC	2018-06-25
18-810	female	C1	C	53.8959	Dai	Yunan CDC	2018-06-25
18-811	female	B2	B	14.5151	Dai	Yunan CDC	2018-06-27
18-812	female	C1	C	58.9507	Yi	Yunan CDC	2018-06-29
18-813	female	C1	C	52.4932	Dai	Yunan CDC	2018-07-01
18-814	male	B2	B	13.9918	Yao	Yunan CDC	2018-07-03
18-815	female	C1	C	47.2493	Dai	Yunan CDC	2018-07-01
18-817	male	C1	C	53.5589	Tibetan	Yunan CDC	2018-05-24
18-819	female	CD	D	36.0438	Tibetan	Yunan CDC	2018-05-28
18-820	female	C1	C	47.074	Tibetan	Yunan CDC	2018-05-28
18-821	female	CD	D	42.9507	Tibetan	Yunan CDC	2018-05-29
18-824	female	C1	C	53.4438	Tibetan	Yunan CDC	2018-05-22
17-M-1041	male	CD	D	45.5589	Yi	Yunan CDC	2017-11-25
17-M-1240	male	C1	C	27.674	Hani	Yunan CDC	2017-11-13
17-M-1244	male	B2	B	46.2411	Yi	Yunan CDC	2017-11-25
17-M-1236	female	B2	B	40.9616	Zhuang	Yunan CDC	2017-10-20
17-M-1245	female	C1	C	49.8247	Hani	Yunan CDC	2017-11-30
17-M-1154	male	C5	C	63.0164	Yao	Yunan CDC	2017-07-04
17-M-1156	male	C1	C	34.8301	Yao	Yunan CDC	2017-07-28
17-M-581	male	C1	C	25.1397	Dai	Yunan CDC	2017-06-12
17-M-584	female	C2	C	20.6849	Yi	Yunan CDC	2017-07-10
17-M-1119	male	C2	C	31.4	Dai	Yunan CDC	2017-08-31
17-M-1117	male	C2	C	29.3534	Dai	Yunan CDC	2017-08-24
17-M-542	male	C2	C	45.0712	Hani	Yunan CDC	2017-01-19
17-M-576	male	C2	C	68.9863	Hani	Yunan CDC	2017-02-07
17-M-578	male	B2	B	38.8192	Hani	Yunan CDC	2017-02-19
17-M-1251	male	B2	B	71.9945	Hani	Yunan CDC	2017-04-14
17-M-1253	male	B2	B	63.7863	Hani	Yunan CDC	2017-06-14
17-M-1255	male	C1	C	66.4356	Hani	Yunan CDC	2016-06-05
17-M-1261	male	B2	B	52.4137	Hani	Yunan CDC	2017-11-16
17-M-1401	male	C2	C	52.863	Miao	Yunan CDC	2017-08-26
17-M-202	male	I	I	33.9534	Zhuang	Yunan CDC	2017-01-21
17-M-1337	female	B2	B	55.9452	Dai	Yunan CDC	2017-06-14
17-M-1348	male	B3	B	56.7205	Dai	Yunan CDC	2017-11-16
17-M-958	male	C2	C	31.211	Yi	Yunan CDC	2017-02-14
17-M-963	male	B2	B	37.3096	Yi	Yunan CDC	2017-10-27
17-M-964	male	CD	D	19.1534	Yi	Yunan CDC	2017-12-15
17-M-563	female	C1	C	54.0027	Yi	Yunan CDC	2017-01-07
17-M-1269	male	C2	C	41.2712	Yi	Yunan CDC	2017-07-17
17-M-1271	male	B2	B	19	Yi	Yunan CDC	2017-08-28
17-M-1268	male	C2	C	46.7151	Yi	Yunan CDC	2017-06-16
17-M-1279	male	C2	C	62.4932	Yi	Yunan CDC	2017-11-17
17-M-294	male	C8	C	27.7562	Miao	Yunan CDC	2017-04-12
17-M-296	male	C8	C	34.326	Zhuang	Yunan CDC	2017-06-27
17-M-297	male	C1	C	54.863	Yi	Yunan CDC	2017-05-07
17-M-300	male	C1	C	56.1726	Zhuang	Yunan CDC	2017-06-02
17-M-301	male	C8	C	37.0658	Yi	Yunan CDC	2017-05-30
17-M-1412	male	C1	C	51.6712	Zhuang	Yunan CDC	2017-08-16
17-M-1414	male	C1	C	39.389	Zhuang	Yunan CDC	2017-07-12
17-M-1170	male	C1	C	60.9589	Yi	Yunan CDC	2017-12-03
17-M-92	female	C2	C	37.5205	Miao	Yunan CDC	2017-04-08
17-M-156	male	C1	C	53.1863	Miao	Yunan CDC	2017-01-16
17-M-165	male	C2	C	27	Zhuang	Yunan CDC	2017-02-10
17-M-588	female	B2	B	61.2164	Yi	Yunan CDC	2017-02-11
17-M-955	female	C1	C	64.9068	Yi	Yunan CDC	2017-02-12
17-M-954	male	C1	C	65.526	Yi	Yunan CDC	2017-12-11
17-M-342	male	C2	C	28.674	Lisu	Yunan CDC	2017-06-05
17-M-343	male	C1	C	59.6822	Jingpo	Yunan CDC	2017-03-30
17-M-529	female	C1	C	66.5808	Yi	Yunan CDC	2017-09-19
17-M-552	female	C1	C	76.5589	Yi	Yunan CDC	2017-02-28
17-M-1188	female	C1	C	41.6164	Hani	Yunan CDC	2017-01-09
17-M-1216	male	B2	B	60.1425	Dai	Yunan CDC	2017-06-16
17-M-1221	male	C1	C	36.3753	Hani	Yunan CDC	2017-07-12
17-M-1229	male	C1	C	32.1452	Dai	Yunan CDC	2017-11-27
17-M-1232	male	C1	C	33.8274	Hani	Yunan CDC	2017-12-20
17-M-1234	female	C2	C	36.8795	Dai	Yunan CDC	2017-12-21
17-M-530	female	B2	B	32.4493	Hani	Yunan CDC	2017-09-22
17-M-555	male	C1	C	52.3479	Hani	Yunan CDC	2017-05-27
17-M-604	male	C1	C	52.5699	Bai	Yunan CDC	2017-10-16
17-M-601	male	B2	B	32.1342	Bai	Yunan CDC	2017-05-27
17-M-49	female	C2	C	58.2767	Miao	Yunan CDC	2017-02-20
18-M-203	male	B2	B	58.4411	Yi	Yunan CDC	2018-11-17
18-M-247	male	C8	C	40.9233	Hani	Yunan CDC	2018-11-17
18-M-248	male	C1	C	64.7151	Hani	Yunan CDC	2018-11-17
18-M-249	male	C2	C	50.0137	Miao	Yunan CDC	2018-11-17
18-M-288	male	C1	C	38.8904	Hani	Yunan CDC	2018-11-17
18-M-291	male	B7	B	28.9945	Hani	Yunan CDC	2018-11-17
18-M-293	male	B2	B	55.4	Hani	Yunan CDC	2018-11-17
18-M-300	male	C1	C	31.4027	Hani	Yunan CDC	2018-11-17
18-M-301	male	C1	C	48.9918	Hani	Yunan CDC	2018-11-17
18-M-303	male	C1	C	54.737	Hani	Yunan CDC	2018-11-17
18-M-370	male	C1	C	29.4356	Dai	Yunan CDC	2018-11-17
18-M-538	male	C1	C	36.1178	Yi	Yunan CDC	2018-11-17
18-M-557	male	C1	C	54.4438	Yi	Yunan CDC	2018-11-17
18-M-563	male	C1	C	53.474	Hani	Yunan CDC	2018-11-17
18-M-764	male	C2	C	34.3644	Zhuang	Yunan CDC	2018-11-17
18-M-770	male	C8	C	54.2904	Zhuang	Yunan CDC	2018-11-17
18-M-774	male	C8	C	6.83014	Zhuang	Yunan CDC	2018-11-17
18-M-775	male	C5	C	77.2	Zhuang	Yunan CDC	2018-11-17
18-M-785	female	C2	C	32.4329	Yi	Yunan CDC	2018-11-17
18-M-796	male	C2	C	59.8192	Miao	Yunan CDC	2018-11-17
18-M-798	female	C2	C	51.2137	Zhuang	Yunan CDC	2018-11-17
18-M-807	male	B2	B	62.6466	Zhuang	Yunan CDC	2018-11-17
18-M-855	male	B2	B	35.1534	Zhuang	Yunan CDC	2018-11-17
18-M-858	female	C1	C	20.0055	Zhuang	Yunan CDC	2018-11-17
18-M-863	male	C5	C	53.3945	Zhuang	Yunan CDC	2018-11-17
18-M-879	male	C1	C	49.1205	Miao	Yunan CDC	2018-11-17
18-M-881	female	B2	B	28.5425	Miao	Yunan CDC	2018-11-17
18-M-885	male	C1	C	34.5671	Miao	Yunan CDC	2018-11-17
18-M-886	male	B2	B	48.3425	Zhuang	Yunan CDC	2018-11-17
18-M-891	female	C2	C	58.7123	Miao	Yunan CDC	2018-11-17
18-M-917	male	B2	B	53.937	Zhuang	Yunan CDC	2018-11-17
18-M-930	male	C1	C	18.8849	Miao	Yunan CDC	2018-11-17
18-M-945	male	C1	C	53.6356	Hani	Yunan CDC	2018-11-17
18-M-952	female	C1	C	26.3616	Hani	Yunan CDC	2018-11-17
18-M-962	female	B2	B	26.8329	Zhuang	Yunan CDC	2018-11-17
18-M-1056	female	C1	C	46.6219	Wa	Yunan CDC	2018-11-17
18-M-1066	male	C1	C	50.6274	Yi	Yunan CDC	2018-11-17
18-M-1083	male	C2	C	57.3178	Yi	Yunan CDC	2018-11-17
18-M-1086	male	C1	C	49.5068	Wa	Yunan CDC	2018-11-17
18-M-1087	male	C1	C	31.9644	Lahu	Yunan CDC	2018-11-17
18-M-1089	male	C2	C	21.7918	Wa	Yunan CDC	2018-11-17
18-M-1103	male	B2	B	25.9671	Yi	Yunan CDC	2018-11-17
18-M-1107	female	C1	C	58.6466	Hani	Yunan CDC	2018-11-17
18-M-1117	male	C8	C	40.0055	Hani	Yunan CDC	2018-11-17
18-M-1121	male	C1	C	59.9562	Hani	Yunan CDC	2018-11-17
18-M-1122	male	C1	C	30.3014	Hani	Yunan CDC	2018-11-17
18-M-1123	female	C1	C	71.1644	Hani	Yunan CDC	2018-11-17
18-M-1125	male	C1	C	33.1425	Hani	Yunan CDC	2018-11-17
18-M-1129	female	C1	C	34.6247	Hani	Yunan CDC	2018-11-17
18-M-1132	male	C1	C	40.9452	Hani	Yunan CDC	2018-11-17
18-M-1148	female	B2	B	57.3699	Wa	Yunan CDC	2018-11-17
18-M-1175	female	C2	C	47.3973	Hani	Yunan CDC	2018-11-17
18-M-1549	male	C1	C	52.5041	Dai	Yunan CDC	2018-11-17
18-M-1557	female	C1	C	60.6192	Yi	Yunan CDC	2018-11-17
18-M-1569	male	C2	C	68.9397	Yi	Yunan CDC	2018-11-17
18-M-1571	female	C2	C	43.5562	Yi	Yunan CDC	2018-11-17
18-M-1582	female	C1	C	50.2493	Dai	Yunan CDC	2018-11-17
18-M-1589	male	C1	C	35.7452	Dai	Yunan CDC	2018-11-17
18-M-1598	female	C5	C	63.611	Yao	Yunan CDC	2018-11-17
18-M-1605	female	B2	B	28.5425	Miao	Yunan CDC	2018-11-17
18-M-1620	male	C5	C	61.3671	Zhuang	Yunan CDC	2018-11-17
18-M-1623	male	B2	B	73.7945	Zhuang	Yunan CDC	2018-11-17
18-M-1632	male	C1	C	42.0466	Yi	Yunan CDC	2018-11-17
18-M-1634	male	C8	C	34.4658	Zhuang	Yunan CDC	2018-11-17
18-M-1638	male	C1	C	21.8	Zhuang	Yunan CDC	2018-11-17
18-M-1647	male	C5	C	47.2164	Zhuang	Yunan CDC	2018-11-17
18-M-1648	female	B3	B	33.0274	Zhuang	Yunan CDC	2018-11-17
18-M-1654	female	B2	B	28.8055	Zhuang	Yunan CDC	2018-11-17
18-M-1662	female	B2	B	64.9041	Zhuang	Yunan CDC	2018-11-17
18-M-1665	male	B2	B	30.9315	Yi	Yunan CDC	2018-11-17
18-M-1698	female	B2	B	58.7123	Miao	Yunan CDC	2018-11-17
18-M-1717	male	B2	B	23.5178	Zhuang	Yunan CDC	2018-11-17
18-M-1728	female	B2	B	56.2301	Zhuang	Yunan CDC	2018-11-17
18-M-1739	male	C1	C	53.7945	Zhuang	Yunan CDC	2018-11-17
18-M-1741	male	B2	B	60.4986	Zhuang	Yunan CDC	2018-11-17
18-M-1746	male	B2	B	39.4356	Zhuang	Yunan CDC	2018-11-17
18-M-1750	male	C2	C	52.9589	Miao	Yunan CDC	2018-11-17
18-M-1755	female	B2	B	16.9534	Zhuang	Yunan CDC	2018-11-17
18-M-1830	female	I	I	40.9041	Zhuang	Yunan CDC	2018-11-17
18-M-1831	male	C1	C	45.8356	Yao	Yunan CDC	2018-11-17
18-M-1833	male	C5	C	56.8055	Zhuang	Yunan CDC	2018-11-17
18-M-1834	male	C1	C	46.2164	Zhuang	Yunan CDC	2018-11-17
18-M-2021	male	B2	B	40.6301	Hani	Yunan CDC	2018-11-17
18-M-2026	male	C1	C	27.726	Hani	Yunan CDC	2018-11-17
18-M-2048	male	C1	C	37.074	Hani	Yunan CDC	2018-11-17
18-M-2053	male	C8	C	46.5233	Miao	Yunan CDC	2018-11-17
18-M-2059	male	B2	B	71.7918	Yi	Yunan CDC	2018-11-17
18-M-2147	male	C1	C	37.8959	Hani	Yunan CDC	2018-11-17
18-M-2150	male	B2	B	56.2411	Hani	Yunan CDC	2018-11-17
18-M-2151	male	C1	C	87.1479	Hani	Yunan CDC	2018-11-17
18-M-2152	female	C1	C	0.876712	Hani	Yunan CDC	2018-11-17
18-M-2153	female	B2	B	29.1342	Hani	Yunan CDC	2018-11-17
18-M-2154	male	B2	B	50.5753	Hani	Yunan CDC	2018-11-17
18-M-2155	male	C1	C	34.3178	Hani	Yunan CDC	2018-11-17
18-M-2156	male	B2	B	55.1151	Hani	Yunan CDC	2018-11-17
18-M-2158	male	B2	B	55.1616	Hani	Yunan CDC	2018-11-17
18-M-2161	female	B2	B	43.5671	Hani	Yunan CDC	2018-11-17
18-M-2189	female	C1	C	56.7562	Bai	Yunan CDC	2018-11-17
18-M-2191	male	C1	C	33.9205	Bai	Yunan CDC	2018-11-17
18-M-2197	female	C2	C	50.5151	Yi	Yunan CDC	2018-11-17
18-M-2212	male	C8	C	62.2219	Lahu	Yunan CDC	2018-11-17
18-M-2216	male	B4	B	63.2082	Dai	Yunan CDC	2018-11-17
18-M-2218	female	C1	C	14.3836	Dai	Yunan CDC	2018-11-17
18-M-2219	male	C17	C	31.8986	Hani	Yunan CDC	2018-11-17
18-M-2227	male	C1	C	33.7205	Dai	Yunan CDC	2018-11-17
18-M-2230	male	C8	C	25.1507	Yao	Yunan CDC	2018-11-17
